# Supplementary material for: Chemical Composition of the Cinnamomum malabatrum Leaf Essential Oil and Analysis of Its Antioxidant, Enzyme Inhibitory and Antibacterial Activities
Source: Antibiotics (Basel). 2023 May 22;12(5):940. doi: 10.3390/antibiotics12050940 (PMC10215355; doi:10.3390/antibiotics12050940)
Supplement: Supplementary file 1 [file antibiotics-12-00940-s001.zip]

Archive with 1 entries (1 files):
- antibiotics-2042592-supplementary.pdf
